# Supplementary material for: Preparation of Porous Polymeric Membranes Based on a Pyridine Containing Aromatic Polyether Sulfone
Source: Polymers (Basel). 2019 Jan 2;11(1):59. doi: 10.3390/polym11010059 (PMC6402226; doi:10.3390/polym11010059)
Supplement: Supplementary file 1 [file polymers-11-00059-s001.zip]

Archive with 6 entries (5 files):
- polymers-403298-Supplementary Materials/
- polymers-403298-Supplementary Materials/Figure S1.tif
- polymers-403298-Supplementary Materials/Figure S2.tif
- polymers-403298-Supplementary Materials/Figure S3.tif
- polymers-403298-Supplementary Materials/Figure S4.tif
- polymers-403298-Supplementary Materials/Supplementary Information_Polymers.docx
